# Supplementary material for: Two new species of spotted Hypancistrus from the Rio Negro drainage (Loricariidae, Hypostominae)
Source: Zookeys. 2016 Jan 13;(552):123–35. doi: 10.3897/zookeys.552.5956 (PMC4740853; doi:10.3897/zookeys.552.5956)
Supplement: XML Treatment for Hypancistrus margaritatus [file zookeys.552.5956-treatment2.xml]

<!DOCTYPE tp:taxon-treatment
  PUBLIC "-//TaxonX//DTD Taxonomic Treatment Publishing DTD v0 20100105//EN" "tax-treatment-NSO.dtd">
<tp:taxon-treatment xmlns:tp="http://www.plazi.org/taxpub"><tp:treatment-meta><kwd-group><label>Taxon classification</label><kwd><named-content content-type="kingdom">Animalia</named-content></kwd><kwd><named-content content-type="order">Siluriformes</named-content></kwd><kwd><named-content content-type="family">Loricariidae</named-content></kwd></kwd-group><mixed-citation publication-type="journal"><person-group><name><surname>Tan</surname><given-names>Milton</given-names></name><name><surname>Armbruster</surname><given-names>Jonathan W.</given-names></name></person-group><article-title>Two new species of spotted <italic><tp:taxon-name><tp:taxon-name-part taxon-name-part-type="genus">Hypancistrus</tp:taxon-name-part></tp:taxon-name></italic> from the Rio Negro drainage (<tp:taxon-name><tp:taxon-name-part taxon-name-part-type="family">Loricariidae</tp:taxon-name-part></tp:taxon-name>, <tp:taxon-name><tp:taxon-name-part taxon-name-part-type="subfamily">Hypostominae</tp:taxon-name-part></tp:taxon-name>)</article-title><source>Zookeys</source><day>13</day><month>1</month><year>2016</year><volume>2016</volume><issue>552</issue><fpage>123</fpage><lpage>135</lpage><pub-id pub-id-type="doi">10.3897/zookeys.552.5956</pub-id></mixed-citation></tp:treatment-meta><tp:nomenclature><tp:taxon-name>
            <tp:taxon-name-part taxon-name-part-type="genus">Hypancistrus</tp:taxon-name-part>
            <tp:taxon-name-part taxon-name-part-type="species">margaritatus</tp:taxon-name-part>
            <object-id xmlns:xlink="http://www.w3.org/1999/xlink" content-type="zoobank" xlink:type="simple">http://zoobank.org/03E1C489-F788-4E9A-A749-DAFD65D42530</object-id>
          </tp:taxon-name><tp:taxon-status xmlns:xlink="http://www.w3.org/1999/xlink" xlink:type="simple">sp. n.</tp:taxon-status><xref ref-type="fig" rid="F3">Figures 3</xref><xref ref-type="fig" rid="F4">, 4</xref><!--PageBreak--></tp:nomenclature><tp:treatment-sec sec-type="Holotype"><title>Holotype.</title><p>CSBD F1701/<named-content xmlns:xlink="http://www.w3.org/1999/xlink" content-type="dwc:institutional_code" xlink:type="simple">AUM</named-content> 35610 (dual-accessioned), 45.6 mm SL, Amazon Basin, Rio Negro drainage: Rio Branco, Takutu River. Takutu River ca. 2.75 km W Saint <!--PageBreak-->Ignatius. Rupununi (Region 9), Guyana, South America. <named-content xmlns:xlink="http://www.w3.org/1999/xlink" content-type="dwc:verbatimCoordinates" xlink:type="simple">3.35500°N, 59.83077°W</named-content>, 5-6 Nov 2002, J.W. Ambruster, M.H. Sabaj, D.C. Werneke, C.L. Allison, M.R. Thomas, C.J. Chin, D. Arjoon, L. Atkinson.</p></tp:treatment-sec><tp:treatment-sec sec-type="Diagnosis"><title>Diagnosis.</title><p>
            <italic><tp:taxon-name><tp:taxon-name-part taxon-name-part-type="genus">Hypancistrus</tp:taxon-name-part> <tp:taxon-name-part taxon-name-part-type="species">margaritatus</tp:taxon-name-part></tp:taxon-name></italic> is distinguished from all congeners by its color pattern of dense, small, light-colored spots on a dark base color. Three other described species have a color pattern of light spots on a dark base color: <italic><tp:taxon-name><tp:taxon-name-part taxon-name-part-type="genus">Hypancistrus</tp:taxon-name-part> <tp:taxon-name-part taxon-name-part-type="species">inspector</tp:taxon-name-part></tp:taxon-name></italic>, <italic><tp:taxon-name><tp:taxon-name-part taxon-name-part-type="genus">Hypancistrus</tp:taxon-name-part> <tp:taxon-name-part taxon-name-part-type="species">lunaorum</tp:taxon-name-part></tp:taxon-name></italic>, and <italic><tp:taxon-name><tp:taxon-name-part taxon-name-part-type="genus">Hypancistrus</tp:taxon-name-part> <tp:taxon-name-part taxon-name-part-type="species">contradens</tp:taxon-name-part></tp:taxon-name></italic>. <italic><tp:taxon-name><tp:taxon-name-part taxon-name-part-type="genus">Hypancistrus</tp:taxon-name-part> <tp:taxon-name-part taxon-name-part-type="species">margaritatus</tp:taxon-name-part></tp:taxon-name></italic> has consistently-sized spots on head and trunk about the size of the nasal aperture (vs. smaller spots on head than trunk in <italic><tp:taxon-name><tp:taxon-name-part taxon-name-part-type="genus">Hypancistrus</tp:taxon-name-part> <tp:taxon-name-part taxon-name-part-type="species">inspector</tp:taxon-name-part></tp:taxon-name></italic>, spots usually smaller than half the nasal diameter in <italic><tp:taxon-name><tp:taxon-name-part taxon-name-part-type="genus">Hypancistrus</tp:taxon-name-part> <tp:taxon-name-part taxon-name-part-type="species">lunaorum</tp:taxon-name-part></tp:taxon-name></italic>, and spots ranging in size from equal to or larger in diameter of nasal aperture in <italic><tp:taxon-name><tp:taxon-name-part taxon-name-part-type="genus">Hypancistrus</tp:taxon-name-part> <tp:taxon-name-part taxon-name-part-type="species">contradens</tp:taxon-name-part></tp:taxon-name></italic>). <italic><tp:taxon-name><tp:taxon-name-part taxon-name-part-type="genus">Hypancistrus</tp:taxon-name-part> <tp:taxon-name-part taxon-name-part-type="species">margaritatus</tp:taxon-name-part></tp:taxon-name></italic> also has more spots, 23 in a lateral, horizontal series from snout tip to base of caudal peduncle 23 in holotype (vs. 8–20 spots in <italic><tp:taxon-name><tp:taxon-name-part taxon-name-part-type="genus">Hypancistrus</tp:taxon-name-part> <tp:taxon-name-part taxon-name-part-type="species">contradens</tp:taxon-name-part></tp:taxon-name></italic>; 8–16 in <italic><tp:taxon-name><tp:taxon-name-part taxon-name-part-type="genus">Hypancistrus</tp:taxon-name-part> <tp:taxon-name-part taxon-name-part-type="species">lunaorum</tp:taxon-name-part></tp:taxon-name></italic>). <italic><tp:taxon-name><tp:taxon-name-part taxon-name-part-type="genus">Hypancistrus</tp:taxon-name-part> <tp:taxon-name-part taxon-name-part-type="species">margaritatus</tp:taxon-name-part></tp:taxon-name></italic> has more densely-packed spots relative to <italic><tp:taxon-name><tp:taxon-name-part taxon-name-part-type="genus">Hypancistrus</tp:taxon-name-part> <tp:taxon-name-part taxon-name-part-type="species">lunaorum</tp:taxon-name-part></tp:taxon-name></italic>, with spots on lateral surface of the body having a minimum interspot to spot diameter ratio ranging from 1.0–1.6 (vs. 1.9–4.4 in <italic><tp:taxon-name><tp:taxon-name-part taxon-name-part-type="genus">Hypancistrus</tp:taxon-name-part> <tp:taxon-name-part taxon-name-part-type="species">lunaorum</tp:taxon-name-part></tp:taxon-name></italic>).</p></tp:treatment-sec><tp:treatment-sec sec-type="Description"><title>Description.</title><p>Morphometric data given in Table <xref ref-type="table" rid="T1">1</xref>. Holotype 45.6 mm SL. Ventral surface from anus to head lacking plates. Lateral plates unkeeled. Cheek plates with 14 hypertrophied odontodes on one side and 18 on other. Frontal, infraorbitals, nasal, preopercle, compound pterotic, and suprapreopercle supporting odontodes. Small ridge of opercle exposed with four odontodes.</p><p>Caudal fin emarginate, lower lobe longer than upper. Ventral surface flat. Head tall. Snout short. Distance between verticals through tip of snout and anterior margin of orbit greater than distance between verticals through anterior margin of orbit and posteromedial tip of supraoccipital. Head with steep angle in profile, roughly 45º, from tip of snout to anterior margin of eye. Body depth increases gradually from anterior margin of the eye to dorsal-fin origin, then decreases gradually from dorsal-fin origin to insertion of adipose fin, then caudal peduncle depth increases slightly from insertion of adipose fin to caudal-fin origin.</p><p>Supraorbital crest pronounced. Orbital opening oriented at less than 45° from sagittal plane. Interorbital isthmus between supraorbital crests flat. Supraoccipital crest low. Eye large with iris operculum. Gill opening restricted in <italic>L</italic>-conformation, with half of opening vertical and opening laterally and half of opening horizontal and opening ventrally.</p><p>Dorsal-fin spine short; depressed dorsal fin reaching slightly beyond pre-adipose plate to origin of adipose fin. Depressed pectoral-fin spine reaching beyond base of pelvic-fin rays; depressed pelvic-fin spine reaching beyond posterior insertion of anal fin. Dorsal fin II,7; caudal fin I,14,I; four dorsal procurrent caudal-fin spines; four ventral procurrent caudal-fin spines; anal fin i4; pectoral fin I,6; pelvic fin i,5. Fin spines and rays supporting odontodes.</p><p>Lips papillose, forming oral disk approximately half the width of the head. Maxillary barbels long, not reaching past the posterior edge of the lower lip when extended posteriorly, thin, and pointed; barbel rugose proximally, almost smooth distally.</p><!--PageBreak--><!--PageBreak--><p>Median plates 24; mid-dorsal plates 23; mid-ventral plates 24; rows of plates on caudal peduncle five. Dentary teeth five on one side and six on other, long and wide. Premaxillary teeth eight, smaller than dentary teeth. Medial cusps longer and wider than lateral cusps, with cusps separate and angled away from one another (vs. parallel and adjacent). Central buccal papilla absent.</p><p>
            <bold>Color.</bold> Light yellow spots on dark brown base color in life (Figure <xref ref-type="fig" rid="F3">3</xref>). Brownish-gray base color with small white spots in 70% ethanol. Gray base color mostly uniform, with slightly paler saddle areas at origin of dorsal fin, in middle area of dorsal fin, between dorsal fin and adipose fin, and posterior to adipose fin extending onto dorsal procurrent caudal fin rays. Light spots evenly-sized across body, approximately size of nasal aperture, and smaller in diameter than the length of lateral plates. Light spots relatively evenly spaced and present on all plated regions of body, usually with minimum interspot distance 1.0-1.6 times spot diameter. 21 spots in horizontal series from snout tip to end of caudal peduncle, 23 spots in series along sagittal plane from snout tip to dorsal procurrent caudal fin rays. Dark background color and evenly spaced small white spots also on fin spines and rays; fin-ray membranes hyaline but dusky with sparse melanophores. Six white spots on pectoral-fin spine, decreasing gradually in number to two to three on shortest fin rays. Four to five white spots on pelvic-fin spine, decreasing in number to three spots on shortest fin rays. Spots on dorsal-fin spine and rays in rows roughly parallel to slope of dorsal surface of body between dorsal-fin origin and insertion. Five to six spots on dorsal-fin spine and anterior rays, decreasing in number to three on last dorsal-fin rays. Posterior margin of dorsal fin darker gray than rest of the dorsal fin. Adipose-fin spine with a single spot. Adipose-fin membrane with two small spots. Adipose-fin membrane hyaline, more transparent <!--PageBreak-->posteriorly. Ventral naked area posterior to pectoral fin insertion and anterior to anus pale yellow. Mouth and ventral area anterior to pectoral fin insertion yellowish. Eye color dark dorsally with dense melanophores and small white spots, white ventrally with dark shaded spots of sparse melanophores. Odontodes present on fin spines and cheeks straw-colored with dark brown tips.</p><fig id="F3" position="float" orientation="portrait"><label>Figure 3.</label><caption><p>
          <italic><tp:taxon-name><tp:taxon-name-part taxon-name-part-type="genus">Hypancistrus</tp:taxon-name-part> <tp:taxon-name-part taxon-name-part-type="species">margaritatus</tp:taxon-name-part></tp:taxon-name></italic> sp. n., holotype, 45.6 mm SL, dorsal, lateral, and ventral views, <named-content xmlns:xlink="http://www.w3.org/1999/xlink" content-type="dwc:institutional_code" xlink:type="simple">AUM</named-content> 35610, Takutu River. Photographs by M Tan.</p></caption><graphic xmlns:xlink="http://www.w3.org/1999/xlink" xlink:href="zookeys-552-123-g003.jpg" position="float" orientation="portrait" xlink:type="simple" id="oo_72993.jpg"/></fig><fig id="F4" position="float" orientation="portrait"><label>Figure 4.</label><caption><p>Photograph of live <italic><tp:taxon-name><tp:taxon-name-part taxon-name-part-type="genus">Hypancistrus</tp:taxon-name-part> <tp:taxon-name-part taxon-name-part-type="species">margaritatus</tp:taxon-name-part></tp:taxon-name></italic> holotype, <named-content xmlns:xlink="http://www.w3.org/1999/xlink" content-type="dwc:institutional_code" xlink:type="simple">AUM</named-content> 35610, Takutu River. Image flipped horizontally. Photograph by MH Sabaj Pérez.</p></caption><graphic xmlns:xlink="http://www.w3.org/1999/xlink" xlink:href="zookeys-552-123-g004.jpg" position="float" orientation="portrait" xlink:type="simple" id="oo_72994.jpg"/></fig></tp:treatment-sec><tp:treatment-sec sec-type="Range"><title>Range.</title><p>
            <italic><tp:taxon-name><tp:taxon-name-part taxon-name-part-type="genus">Hypancistrus</tp:taxon-name-part> <tp:taxon-name-part taxon-name-part-type="species">margaritatus</tp:taxon-name-part></tp:taxon-name></italic> is described from a single specimen collected in the Takutu River, a tributary of the Rio Branco of the Rio Negro drainage.</p></tp:treatment-sec><tp:treatment-sec sec-type="Etymology"><title>Etymology.</title><p>The specific epithet is Latin for “adorned with pearls,” referring to the dense white spots on the body.</p></tp:treatment-sec><tp:treatment-sec sec-type="Remarks"><title>Remarks.</title><p>The holotype and only known specimen of the species was dual-accessioned at <named-content xmlns:xlink="http://www.w3.org/1999/xlink" content-type="dwc:institutional_code" xlink:type="simple">AUM</named-content> and CSBD because the specimen will be kept at <named-content xmlns:xlink="http://www.w3.org/1999/xlink" content-type="dwc:institutional_code" xlink:type="simple">AUM</named-content> for the near term, but will eventually be repatriated to Guyana.</p><p>A <italic><tp:taxon-name><tp:taxon-name-part taxon-name-part-type="genus">Hypancistrus</tp:taxon-name-part></tp:taxon-name></italic> from the Takutu River that may represent <italic><tp:taxon-name><tp:taxon-name-part taxon-name-part-type="genus">Hypancistrus</tp:taxon-name-part> <tp:taxon-name-part taxon-name-part-type="species">margaritatus</tp:taxon-name-part></tp:taxon-name></italic> has been designated as L404 in the aquarium pet trade (<xref ref-type="bibr" rid="B13">Stawikowski 2006</xref>) and is uncommonly sold (MT <italic>pers. obs.</italic>). L404 appears to be conspecific with <italic><tp:taxon-name><tp:taxon-name-part taxon-name-part-type="genus">Hypancistrus</tp:taxon-name-part> <tp:taxon-name-part taxon-name-part-type="species">margaritatus</tp:taxon-name-part></tp:taxon-name></italic>. In designating the L-number L404, <xref ref-type="bibr" rid="B13">Stawikowski (2006)</xref> noted the largest imported specimens were 11 cm in length. The pictured invidual may be larger than the holotype of <italic><tp:taxon-name><tp:taxon-name-part taxon-name-part-type="genus">Hypancistrus</tp:taxon-name-part> <tp:taxon-name-part taxon-name-part-type="species">margaritatus</tp:taxon-name-part></tp:taxon-name></italic>. It also has many more spots (~35 spots from snout tip to caudal peduncle vs. 21 in the holotype of <italic><tp:taxon-name><tp:taxon-name-part taxon-name-part-type="genus">Hypancistrus</tp:taxon-name-part> <tp:taxon-name-part taxon-name-part-type="species">margaritatus</tp:taxon-name-part></tp:taxon-name></italic>). An image of L404 was also provided in <xref ref-type="bibr" rid="B12">Seidel (2008)</xref>. The image shows approximately 28 spots from snout tip to caudal peduncle, intermediate between that of the holotype of <italic><tp:taxon-name><tp:taxon-name-part taxon-name-part-type="genus">Hypancistrus</tp:taxon-name-part> <tp:taxon-name-part taxon-name-part-type="species">margaritatus</tp:taxon-name-part></tp:taxon-name></italic> and the <xref ref-type="bibr" rid="B13">Stawikowski (2006)</xref> image. If L404 is <italic><tp:taxon-name><tp:taxon-name-part taxon-name-part-type="genus">Hypancistrus</tp:taxon-name-part> <tp:taxon-name-part taxon-name-part-type="species">margaritatus</tp:taxon-name-part></tp:taxon-name></italic>, spot number may increase with body size in this species, while the relative distance between spots does not increase.</p><p>
            <italic><tp:taxon-name><tp:taxon-name-part taxon-name-part-type="genus">Hypancistrus</tp:taxon-name-part> <tp:taxon-name-part taxon-name-part-type="species">margaritatus</tp:taxon-name-part></tp:taxon-name></italic> appears to be rare, as only one specimen was collected during four expeditions that yielded 55,156 fish specimens (<xref ref-type="bibr" rid="B4">de Souza et al. 2012</xref>). The specimen was collected from within a hole in a lateritic boulder in a run of the mainstem Takutu River. This species is listed as <italic><tp:taxon-name><tp:taxon-name-part taxon-name-part-type="genus">Hypancistrus</tp:taxon-name-part></tp:taxon-name></italic> sp. in <xref ref-type="bibr" rid="B4">de Souza et al. (2012)</xref>.</p></tp:treatment-sec><tp:treatment-sec><!--Section generated to contain objects referenced in tp:taxon-treatment.--><table-wrap id="T1" position="float" orientation="portrait"><label>Table 1.</label><caption><p>Morphometric data of new <italic><tp:taxon-name><tp:taxon-name-part taxon-name-part-type="genus">Hypancistrus</tp:taxon-name-part></tp:taxon-name></italic> species. Morphometric data of <italic><tp:taxon-name><tp:taxon-name-part taxon-name-part-type="genus">Hypancistrus</tp:taxon-name-part> <tp:taxon-name-part taxon-name-part-type="species">phantasma</tp:taxon-name-part></tp:taxon-name></italic> (n = 5) and <italic><tp:taxon-name><tp:taxon-name-part taxon-name-part-type="genus">Hypancistrus</tp:taxon-name-part> <tp:taxon-name-part taxon-name-part-type="species">margaritatus</tp:taxon-name-part></tp:taxon-name></italic> (n = 1). Morphometric data except standard length are given as percentages of standard length.</p></caption><table id="TID0EJPAE" rules="all"><tbody><tr><th rowspan="1" colspan="1"/><th rowspan="1" colspan="5">
              <italic><tp:taxon-name><tp:taxon-name-part taxon-name-part-type="genus">Hypancistrus</tp:taxon-name-part> <tp:taxon-name-part taxon-name-part-type="species">phantasma</tp:taxon-name-part></tp:taxon-name></italic>
            </th><th rowspan="1" colspan="1">
              <italic><tp:taxon-name><tp:taxon-name-part taxon-name-part-type="genus">Hypancistrus</tp:taxon-name-part> <tp:taxon-name-part taxon-name-part-type="species">margaritatus</tp:taxon-name-part></tp:taxon-name></italic>
            </th></tr><tr><th rowspan="1" colspan="1"/><th rowspan="1" colspan="1">Holotype</th><th rowspan="1" colspan="1">Avg</th><th rowspan="1" colspan="1">SD</th><th rowspan="1" colspan="1">Min</th><th rowspan="1" colspan="1">Max</th><th rowspan="1" colspan="1">Holotype</th></tr><tr><td rowspan="1" colspan="1">
                    SL
                  </td><td rowspan="1" colspan="1">123.3</td><td rowspan="1" colspan="1">103.3</td><td rowspan="1" colspan="1">12.4</td><td rowspan="1" colspan="1">92.5</td><td rowspan="1" colspan="1">123.3</td><td rowspan="1" colspan="1">45.6</td></tr><tr><td rowspan="1" colspan="1">Predorsal Length</td><td rowspan="1" colspan="1">42.3</td><td rowspan="1" colspan="1">42.8</td><td rowspan="1" colspan="1">0.4</td><td rowspan="1" colspan="1">42.3</td><td rowspan="1" colspan="1">43.4</td><td rowspan="1" colspan="1">45.5</td></tr><tr><td rowspan="1" colspan="1">Head Length</td><td rowspan="1" colspan="1">35.0</td><td rowspan="1" colspan="1">35.8</td><td rowspan="1" colspan="1">0.5</td><td rowspan="1" colspan="1">35.0</td><td rowspan="1" colspan="1">36.5</td><td rowspan="1" colspan="1">38.4</td></tr><tr><td rowspan="1" colspan="1">Head-dorsal Length</td><td rowspan="1" colspan="1">7.3</td><td rowspan="1" colspan="1">7.1</td><td rowspan="1" colspan="1">0.4</td><td rowspan="1" colspan="1">6.6</td><td rowspan="1" colspan="1">7.6</td><td rowspan="1" colspan="1">7.5</td></tr><tr><td rowspan="1" colspan="1">Cleithral Width</td><td rowspan="1" colspan="1">30.6</td><td rowspan="1" colspan="1">31.4</td><td rowspan="1" colspan="1">0.8</td><td rowspan="1" colspan="1">30.6</td><td rowspan="1" colspan="1">32.7</td><td rowspan="1" colspan="1">31.2</td></tr><tr><td rowspan="1" colspan="1">Head-pectoral Length</td><td rowspan="1" colspan="1">26.7</td><td rowspan="1" colspan="1">25.8</td><td rowspan="1" colspan="1">0.8</td><td rowspan="1" colspan="1">24.8</td><td rowspan="1" colspan="1">26.7</td><td rowspan="1" colspan="1">26.6</td></tr><tr><td rowspan="1" colspan="1">Thorax Length</td><td rowspan="1" colspan="1">23.4</td><td rowspan="1" colspan="1">23.0</td><td rowspan="1" colspan="1">0.5</td><td rowspan="1" colspan="1">22.4</td><td rowspan="1" colspan="1">23.6</td><td rowspan="1" colspan="1">25.6</td></tr><tr><td rowspan="1" colspan="1">Pectoral-spine Length</td><td rowspan="1" colspan="1">32.8</td><td rowspan="1" colspan="1">34.3</td><td rowspan="1" colspan="1">1.6</td><td rowspan="1" colspan="1">32.8</td><td rowspan="1" colspan="1">36.8</td><td rowspan="1" colspan="1">35.7</td></tr><tr><td rowspan="1" colspan="1">Abdominal Length</td><td rowspan="1" colspan="1">24.6</td><td rowspan="1" colspan="1">25.0</td><td rowspan="1" colspan="1">0.2</td><td rowspan="1" colspan="1">24.6</td><td rowspan="1" colspan="1">25.2</td><td rowspan="1" colspan="1">24.2</td></tr><tr><td rowspan="1" colspan="1">Pelvic-spine Length</td><td rowspan="1" colspan="1">26.5</td><td rowspan="1" colspan="1">27.3</td><td rowspan="1" colspan="1">0.9</td><td rowspan="1" colspan="1">26.3</td><td rowspan="1" colspan="1">28.5</td><td rowspan="1" colspan="1">33.3</td></tr><tr><td rowspan="1" colspan="1">Postanal Length</td><td rowspan="1" colspan="1">32.4</td><td rowspan="1" colspan="1">32.6</td><td rowspan="1" colspan="1">0.7</td><td rowspan="1" colspan="1">32.1</td><td rowspan="1" colspan="1">33.8</td><td rowspan="1" colspan="1">34.1</td></tr><tr><td rowspan="1" colspan="1">Anal-fin spine Length</td><td rowspan="1" colspan="1">10.3</td><td rowspan="1" colspan="1">11.7</td><td rowspan="1" colspan="1">0.9</td><td rowspan="1" colspan="1">10.3</td><td rowspan="1" colspan="1">12.6</td><td rowspan="1" colspan="1">14.6</td></tr><tr><td rowspan="1" colspan="1">Dorsal-pectoral Distance</td><td rowspan="1" colspan="1">28.3</td><td rowspan="1" colspan="1">28.9</td><td rowspan="1" colspan="1">0.5</td><td rowspan="1" colspan="1">28.3</td><td rowspan="1" colspan="1">29.6</td><td rowspan="1" colspan="1">29.5</td></tr><tr><td rowspan="1" colspan="1">Dorsal spine Length</td><td rowspan="1" colspan="1">32.3</td><td rowspan="1" colspan="1">33.8</td><td rowspan="1" colspan="1">2.1</td><td rowspan="1" colspan="1">32.1</td><td rowspan="1" colspan="1">36.7</td><td rowspan="1" colspan="1">36.6</td></tr><tr><td rowspan="1" colspan="1">Dorsal-pelvic Distance</td><td rowspan="1" colspan="1">26.1</td><td rowspan="1" colspan="1">25.2</td><td rowspan="1" colspan="1">0.8</td><td rowspan="1" colspan="1">24.3</td><td rowspan="1" colspan="1">26.1</td><td rowspan="1" colspan="1">24.1</td></tr><tr><td rowspan="1" colspan="1">Dorsal-fin base Length</td><td rowspan="1" colspan="1">28.3</td><td rowspan="1" colspan="1">27.7</td><td rowspan="1" colspan="1">0.6</td><td rowspan="1" colspan="1">26.7</td><td rowspan="1" colspan="1">28.3</td><td rowspan="1" colspan="1">29.0</td></tr><tr><td rowspan="1" colspan="1">Dorsal-adipose Distance</td><td rowspan="1" colspan="1">16.9</td><td rowspan="1" colspan="1">16.5</td><td rowspan="1" colspan="1">0.7</td><td rowspan="1" colspan="1">15.2</td><td rowspan="1" colspan="1">17.1</td><td rowspan="1" colspan="1">16.1</td></tr><tr><td rowspan="1" colspan="1">Adipose-spine Length</td><td rowspan="1" colspan="1">7.1</td><td rowspan="1" colspan="1">8.5</td><td rowspan="1" colspan="1">0.9</td><td rowspan="1" colspan="1">7.1</td><td rowspan="1" colspan="1">9.0</td><td rowspan="1" colspan="1">8.5</td></tr><tr><td rowspan="1" colspan="1">Adipose-upper caudal Distance</td><td rowspan="1" colspan="1">13.4</td><td rowspan="1" colspan="1">14.3</td><td rowspan="1" colspan="1">1.1</td><td rowspan="1" colspan="1">13.4</td><td rowspan="1" colspan="1">15.8</td><td rowspan="1" colspan="1">11.9</td></tr><tr><td rowspan="1" colspan="1">Caudal peduncle Depth</td><td rowspan="1" colspan="1">11.2</td><td rowspan="1" colspan="1">11.0</td><td rowspan="1" colspan="1">0.8</td><td rowspan="1" colspan="1">9.6</td><td rowspan="1" colspan="1">11.7</td><td rowspan="1" colspan="1">13.0</td></tr><tr><td rowspan="1" colspan="1">Adipose-lower caudal Distance</td><td rowspan="1" colspan="1">21.2</td><td rowspan="1" colspan="1">22.4</td><td rowspan="1" colspan="1">0.8</td><td rowspan="1" colspan="1">21.2</td><td rowspan="1" colspan="1">23.1</td><td rowspan="1" colspan="1">21.0</td></tr><tr><td rowspan="1" colspan="1">Adipose-anal Distance</td><td rowspan="1" colspan="1">19.4</td><td rowspan="1" colspan="1">19.2</td><td rowspan="1" colspan="1">0.5</td><td rowspan="1" colspan="1">18.3</td><td rowspan="1" colspan="1">19.6</td><td rowspan="1" colspan="1">19.5</td></tr><tr><td rowspan="1" colspan="1">Dorsal-anal Distance</td><td rowspan="1" colspan="1">17.4</td><td rowspan="1" colspan="1">17.3</td><td rowspan="1" colspan="1">0.7</td><td rowspan="1" colspan="1">16.5</td><td rowspan="1" colspan="1">18.2</td><td rowspan="1" colspan="1">15.9</td></tr><tr><td rowspan="1" colspan="1">Pelvic-dorsal Distance</td><td rowspan="1" colspan="1">28.2</td><td rowspan="1" colspan="1">28.1</td><td rowspan="1" colspan="1">0.7</td><td rowspan="1" colspan="1">27.0</td><td rowspan="1" colspan="1">28.9</td><td rowspan="1" colspan="1">26.0</td></tr><tr><td rowspan="1" colspan="1">Head-eye Length</td><td rowspan="1" colspan="1">11.7</td><td rowspan="1" colspan="1">12.0</td><td rowspan="1" colspan="1">0.3</td><td rowspan="1" colspan="1">11.7</td><td rowspan="1" colspan="1">12.4</td><td rowspan="1" colspan="1">13.8</td></tr><tr><td rowspan="1" colspan="1">Orbit Diameter</td><td rowspan="1" colspan="1">8.3</td><td rowspan="1" colspan="1">8.9</td><td rowspan="1" colspan="1">0.5</td><td rowspan="1" colspan="1">8.3</td><td rowspan="1" colspan="1">9.4</td><td rowspan="1" colspan="1">10.0</td></tr><tr><td rowspan="1" colspan="1">Snout Length</td><td rowspan="1" colspan="1">19.7</td><td rowspan="1" colspan="1">19.7</td><td rowspan="1" colspan="1">0.3</td><td rowspan="1" colspan="1">19.3</td><td rowspan="1" colspan="1">20.0</td><td rowspan="1" colspan="1">21.0</td></tr><tr><td rowspan="1" colspan="1">Internares Width</td><td rowspan="1" colspan="1">4.9</td><td rowspan="1" colspan="1">5.1</td><td rowspan="1" colspan="1">0.5</td><td rowspan="1" colspan="1">4.7</td><td rowspan="1" colspan="1">5.9</td><td rowspan="1" colspan="1">5.5</td></tr><tr><td rowspan="1" colspan="1">Interorbital Width</td><td rowspan="1" colspan="1">15.1</td><td rowspan="1" colspan="1">16.1</td><td rowspan="1" colspan="1">0.7</td><td rowspan="1" colspan="1">15.1</td><td rowspan="1" colspan="1">16.8</td><td rowspan="1" colspan="1">17.9</td></tr><tr><td rowspan="1" colspan="1">Head Depth</td><td rowspan="1" colspan="1">24.8</td><td rowspan="1" colspan="1">25.3</td><td rowspan="1" colspan="1">0.4</td><td rowspan="1" colspan="1">24.8</td><td rowspan="1" colspan="1">25.8</td><td rowspan="1" colspan="1">26.3</td></tr><tr><td rowspan="1" colspan="1">Mouth Length</td><td rowspan="1" colspan="1">14.6</td><td rowspan="1" colspan="1">15.2</td><td rowspan="1" colspan="1">0.4</td><td rowspan="1" colspan="1">14.6</td><td rowspan="1" colspan="1">15.5</td><td rowspan="1" colspan="1">17.4</td></tr><tr><td rowspan="1" colspan="1">Mouth Width</td><td rowspan="1" colspan="1">12.2</td><td rowspan="1" colspan="1">13.3</td><td rowspan="1" colspan="1">1.8</td><td rowspan="1" colspan="1">11.2</td><td rowspan="1" colspan="1">16.1</td><td rowspan="1" colspan="1">17.7</td></tr><tr><td rowspan="1" colspan="1">Barbel Length</td><td rowspan="1" colspan="1">4.0</td><td rowspan="1" colspan="1">4.2</td><td rowspan="1" colspan="1">0.6</td><td rowspan="1" colspan="1">3.7</td><td rowspan="1" colspan="1">5.2</td><td rowspan="1" colspan="1">3.2</td></tr><tr><td rowspan="1" colspan="1">Dentary tooth cup Length</td><td rowspan="1" colspan="1">4.0</td><td rowspan="1" colspan="1">3.9</td><td rowspan="1" colspan="1">0.4</td><td rowspan="1" colspan="1">3.4</td><td rowspan="1" colspan="1">4.5</td><td rowspan="1" colspan="1">2.3</td></tr><tr><td rowspan="1" colspan="1">Premaxillary tooth cup Length</td><td rowspan="1" colspan="1">2.0</td><td rowspan="1" colspan="1">1.8</td><td rowspan="1" colspan="1">0.2</td><td rowspan="1" colspan="1">1.4</td><td rowspan="1" colspan="1">2.0</td><td rowspan="1" colspan="1">2.8</td></tr></tbody></table></table-wrap></tp:treatment-sec><ref-list><ref id="B13"><mixed-citation xmlns:xlink="http://www.w3.org/1999/xlink" xlink:type="simple">
          <person-group><name name-style="western"><surname>Stawikowski</surname><given-names>R</given-names></name></person-group> (<year>2006</year>) <article-title>Ein weiterer Harnischwels aus dem Rio Tacutu.</article-title> <source>Datz</source> <volume>2006</volume>: <lpage>30</lpage>. <ext-link xlink:type="simple" ext-link-type="uri" xlink:href="http://www.datz.de/images/stories/artikel-l-nummern/L%20404%20-%20Ein%20weiterer%20Harnischwels%20aus%20dem%20Rio%20Tacutu%202006-5.pdf">http://www.datz.de/images/stories/artikel-l-nummern/L%20404%20-%20Ein%20weiterer%20Harnischwels%20aus%20dem%20Rio%20Tacutu%202006-5.pdf</ext-link></mixed-citation></ref><ref id="B12"><mixed-citation xmlns:xlink="http://www.w3.org/1999/xlink" xlink:type="simple">
          <person-group><name name-style="western"><surname>Seidel</surname><given-names>I</given-names></name></person-group> (<year>2008</year>) <source>Back to Nature Guide to L-Catfishes</source>. <publisher-name>Forhman Aquaristik AB</publisher-name>, <publisher-loc>Sweden</publisher-loc>.</mixed-citation></ref><ref id="B4"><mixed-citation xmlns:xlink="http://www.w3.org/1999/xlink" xlink:type="simple">
          <person-group><name name-style="western"><surname>de Souza</surname><given-names>LS</given-names></name><name name-style="western"><surname>Armbruster</surname><given-names>JW</given-names></name><name name-style="western"><surname>Werneke</surname><given-names>DC</given-names></name></person-group> (<year>2012</year>) <article-title>The influence of the Rupununi portal on distribution of freshwater fish in the Rupununi district, Guyana.</article-title> <source>Cybium</source> <volume>36</volume>: <fpage>31</fpage>–<lpage>43</lpage>.</mixed-citation></ref></ref-list></tp:taxon-treatment>
